# Supplementary material for: Null model analyses of temporal patterns of bird assemblages and their foraging guilds revealed the predominance of positive and random associations
Source: Ecol Evol. 2019 Jun 20;9(15):8541–54. doi: 10.1002/ece3.5372 (PMC6686305; doi:10.1002/ece3.5372)
Supplement: Supplementary file 2 [file ECE3-9-8541-s002.xlsx]

## Sheet: European birds
BIRD SPECIES	GUILD
Accipiter gentilis	raptor
Accipiter nisus	raptor
Acrocephalus palustris	ground forager
Acrocephalus scirpaceus	ground forager
Acrocephalus schoenobaenus	ground forager
Aegithalos caudatus	foliage forager
Aegolius funereus	raptor
Aix galericulata	water forager
Anas crecca	water forager
Anas platyrhynchos	water forager
Anthus cervinus	ground forager
Anthus pratensis	ground forager
Anthus trivialis	ground forager
Apus apus	aerial forager
Aquila chrysaëtos	raptor
Aquila pomarina	raptor
Asio otus	raptor
Bonasa bonasia	plant eater
Buteo buteo	raptor
Calcarius lapponicus	ground forager
Calidris alpina	ground forager
Calidris maritima	ground forager
Calidris temmincki	ground forager
Carduelis cannabina	plant eater
Carduelis carduelis	plant eater
Carduelis flammea	plant eater
Carduelis chloris	plant eater
Carduelis spinus	plant eater
Carpodacus erythrinus	plant eater
Certhia brachydactyla	trunk forager
Certhia familiaris	trunk forager
Cinclus cinclus	water forager
Coccothraustes coccothraustes	foliage forager
Columba oenas	plant eater
Columba palumbus	plant eater
Corvus corax	omnivorous
Corvus corone	omnivorous
Corvus corone cornix	omnivorous
Corvus frugilegus	omnivorous
Corvus monedula	omnivorous
Cuculus canorus	foliage forager
Delichon urbica	aerial forager
Dendrocopos leucotos	trunk forager
Dendrocopos major	trunk forager
Dendrocopos medius	trunk forager
Dendrocopos minor	trunk forager
Dendrocopus leucotos	trunk forager
Dryocopus martius	trunk forager
Emberiza citrinella	ground forager
Emberiza hortulana	ground forager
Emberiza schoeniclus	ground forager
Eremophila alpestris	ground forager
Erithacus rubecula	ground forager
Ficedula albicollis	aerial forager
Ficedula albicollis x hypoleuca	aerial forager
Ficedula hypoleuca	aerial forager
Ficedula parva	aerial forager
Fringilla coelebs	foliage forager
Fringilla montifringilla	foliage forager
Gallinago gallinago	ground forager
Gallinago media	ground forager
Garrulus glandarius	omnivorous
Glaucidium passerinum	raptor
Grus grus	plant eater
Hippolais icterina	foliage forager
Charadrius hiaticula	ground forager
Charadrius morinellus	ground forager
Jynx torquilla	ground forager
Lagopus lagopus	plant eater
Lagopus mutus	plant eater
Lanius collurio	ground forager
Lanius excubitor	ground forager
Locustella fluviatilis	ground forager
Locustella naevia	ground forager
Loxia curvirostra	plant eater
Luscinia luscinia	ground forager
Luscinia megarhynchos	ground forager
Luscinia svecica	ground forager
Milvus migrans	raptor
Motacilla alba	ground forager
Motacilla cinerea	water forager
Motacilla flava	ground forager
Muscicapa striata	aerial forager
Nucifraga caryocatactes	plant eater
Oenanthe oenathe	ground forager
Oriolus oriolus	foliage forager
Parus ater	foliage forager
Parus caeruleus	foliage forager
Parus cinctus	foliage forager
Parus cristatus	foliage forager
Parus major	foliage forager
Parus montanus	foliage forager
Parus palustris	foliage forager
Passer domesticus	ground forager
Passer montanus	ground forager
Pernis apivorus	ground forager
Phasianus colchicus	ground forager
Pheonicurus pheonicurus	foliage forager
Philomachus pugnax	ground forager
Phoenicurus ochruros	ground forager
Phoenicurus phoenicurus	ground forager
Phylloscopus collybita	foliage forager
Phylloscopus sibilatrix	foliage forager
Phylloscopus trochiloides	foliage forager
Phylloscopus trochilus	foliage forager
Pica pica	omnivorous
Picoides tridactylus	trunk forager
Picus canus	ground forager
Picus viridis	ground forager
Plectrophenax nivalis	ground forager
Pluvialis apricaria	ground forager
Prunella modularis	ground forager
Pyrrhula pyrrhula	plant eater
Regulus ignicapileus	foliage forager
Regulus regulus	foliage forager
Saxicola rubetra	ground forager
Scolopax rusticola	ground forager
Serinus serinus	ground forager
Sitta europaea	trunk forager
Stercorarius longicaudus	raptor
Streptopelia decaocto	plant eater
Streptopelia turtur	plant eater
Strix aluco	raptor
Strix uralensis	raptor
Sturnus vulgaris	ground forager
Sylvia atricapilla	foliage forager
Sylvia borin	foliage forager
Sylvia communis	foliage forager
Sylvia curruca	foliage forager
Tetrao urogallus	plant eater
Tringa glareola	ground forager
Tringa ochropus	ground forager
Troglodytes troglodytes	ground forager
Turdus iliacus	ground forager
Turdus merula	ground forager
Turdus philomelos	ground forager
Turdus pilaris	ground forager
Turdus torquatus	ground forager
Turdus viscivorus	ground forager
Upupa epops	ground forager

## Sheet: North American birds
BIRD SPECIES	GUILD
Acadian flycatcher	aerial forager
American goldfinch	plant eater
American kestrel	raptor
American redstart	foliage forager
American robin	ground forager
American woodcock	ground forager
Barred owl	raptor
Bk.-thr. Blue Warbler	foliage forager
Bk.-thr. Green Warbler	foliage forager
Black-billed cuckoo	foliage forager
Blackburnian Warbler	foliage forager
Black-c. Chickadee	foliage forager
Blk. & Wh. Warbler	foliage forager
Blue jay	omnivore
Blue-gray gnatcatcher	foliage forager
Bobwhite	omnivore
Brown Creeper	trunk forager
Brown thrasher	ground forager
Brown-headed cowbird	ground forager
Canada Warbler	foliage forager
Cardinal	plant eater
Carolina chickadee	foliage forager
Carolina wren	ground forager
Cedar waxwing	plant eater
Common crow	omnivore
Common flicker [now Northern flicker]	trunk forager
Common yellowthroat	foliage forager
Cooper’s hawk	raptor
Dark-eyed Junco	ground forager
Dickcissel	ground forager
Downy woodpecker	trunk forager
Eastern bluebird	ground forager
Eastern kingbird	aerial forager
Eastern wood pewee	aerial forager
Evening Grosbeak	foliage forager
Field sparrow	ground forager
Great crested flycatcher	aerial forager
Great horned owl	raptor
Grey catbird	ground forager
Hairy woodpecker	trunk forager
Hermit Thrush	ground forager
House sparrow	ground forager
House wren	foliage forager
Chestnut-sided Warbler	foliage forager
Indigo bunting	foliage forager
Kentucky warbler	foliage forager
Least Flycatcher	aerial forager
Mockingbird	ground forager
Mourning dove	plant eater
Northern oriole	foliage forager
Orchard oriole	foliage forager
Ovenbird	ground forager
Philadelphia Vireo	foliage forager
Pileated Woodpecker	trunk forager
Purple Finch	plant eater
Red-bellied woodpecker	trunk forager
Red-br. Nuthatch	trunk forager
Red-eyed vireo	foliage forager
Red-headed woodpecker	plant eater
Red-tailed hawk	raptor
Red-winged blackbird	ground forager
Ring-necked pheasant	ground forager
Rose-breasted grosbeak	foliage forager
Ruby-throated hummingbird	nectar and sap feeder
Ruffed Grouse	plant eater
Rufous-sided towhee	ground forager
Scarlet tanager	foliage forager
Screech owl	raptor
Solitary Vireo	foliage forager
Song sparrow	ground forager
Starling	ground forager
Summer tanager	foliage forager
Swainson's Thrush	ground forager
Tufted titmouse	foliage forager
Veery	ground forager
Vesper sparrow	ground forager
White-breasted nuthatch	trunk forager
Winter Wren	ground forager
Wood Pewee	aerial forager
Wood thrush	ground forager
Yellow-b.Sapsucker	nectar and sap feeder
Yellow-billed cuckoo	foliage forager
Yellow-breasted chat	foliage forager
Yellow-r. Warbler	foliage forager
Yellow-throated vireo	foliage forager
