# Supplementary material for: Null model analyses of temporal patterns of bird assemblages and their foraging guilds revealed the predominance of positive and random associations
Source: Ecol Evol. 2019 Jun 20;9(15):8541–54. doi: 10.1002/ece3.5372 (PMC6686305; doi:10.1002/ece3.5372)
Supplement: Supplementary file 3 [file ECE3-9-8541-s003.xlsx]

## Sheet: Algoritmus SIM2
Site/index	CHECKER				C-score				V-ratio				Detected association
	Observed	Simulated	P1	P2	Observed	Simulated	P1	P2	Observed	Simulated	P1	P2	CHECKER	C-score	V-ratio
Ammarnäs region, plot K1	39	42.19	0.2047	0.8614	2.4	2.75	0.0742	0.9276	1.39	1	0.901	0.125	random	random	random
Ammarnäs region, plot K2	26	28.82	0.2118	0.8691	4.1	4.85	0.052	0.9494	1.56	1	0.9569	0.0571	random	random	random
Białowieża National Park, plot CM	115	104.39	0.973	0.0398	11.79	12.32	0.0581	0.9422	1.46	1	0.9725	0.03	random	random	random
Białowieża National Park, plot K	285	259.92	0.9975	0.0032	14.32	13.99	0.9433	0.0568	1.12	1	0.7206	0.2885	segregation	random	random
Białowieża National Park, plot L	185	180.56	0.7551	0.2926	7.39	7.57	0.1862	0.8145	1.23	1	0.8426	0.1682	random	random	random
Białowieża National Park, plot MS	129	130.34	0.4341	0.6235	9.67	9.93	0.1796	0.8208	1.57	1	0.9898	0.0118	random	random	aggregation
Białowieża National Park, plot NE	109	118.65	0.0933	0.9285	17.13	20.83	0	1	3.41	1	1	0	random	aggregation	aggregation
Białowieża National Park, plot NW	153	166.11	0.0456	0.9652	13.05	16.08	0	1	3.57	1	1	0	aggregation	aggregation	aggregation
Białowieża National Park, plot W	333	302.43	0.9995	0.0007	12.3	12.05	0.8602	0.1404	0.87	1	0.2941	0.7207	segregation	random	random
Birdsong valley	131	112.46	1	0.0002	31.58	32.54	0.1113	0.8891	1.71	1	0.9995	0.0005	segregation	random	aggregation
Bookham Common	0	12.9	0	1	3.84	6.32	0	1	5.08	1	1	0	aggregation	aggregation	aggregation
Dalby Söderskog National Park	59	64.42	0.1609	0.8767	1.32	1.42	0.1096	0.8933	2.05	1	0.9873	0.0151	random	random	aggregation
Estenstad forest	2	7.14	0.0169	0.996	0.34	0.33	0.775	0.2576	4.58	1	1	0	aggregation	random	aggregation
Finsefetene sedimentation flat	11	8.15	0.9644	0.102	4.43	4.36	0.536	0.4735	0.88	1	0.4368	0.6481	random	random	random
Gaisatjakke and Valle Mts.	112	116.25	0.2372	0.8116	8.45	8.47	0.4736	0.5281	1.13	1	0.7411	0.286	random	random	random
Hubbard Brook	19	10.49	1	0.0003	23.88	27.13	0.0001	0.9999	2.2	1	1	0	segregation	aggregation	aggregation
Słowacki park, City of Wrocław	24	27.93	0.158	0.9049	5.61	5.3	0.8795	0.1217	1.02	1	0.5711	0.4671	random	random	random
Šrámková National Nature Reserve	62	66.75	0.2052	0.8364	0.83	0.78	0.9344	0.0693	0.87	1	0.4655	0.5778	random	random	random
William Trelease Woods	277	285.02	0.2234	0.808	23.19	31.29	0	1	6.06	1	1	0	random	aggregation	aggregation
Supplement 3. Results of the binary null model analyses by the SIM2 algorithm (row sums fixed and column equiprobable constrain) with three indices (CHECKER – number of binary checkerboards, C-score, V-ratio) of 19 breeding bird assemblages from Europe and North America (see Table 1 for details). Observed values of individual indices, their simulated values (10 000 iterations), statistical probab…
