# Supplementary material for: Null model analyses of temporal patterns of bird assemblages and their foraging guilds revealed the predominance of positive and random associations
Source: Ecol Evol. 2019 Jun 20;9(15):8541–54. doi: 10.1002/ece3.5372 (PMC6686305; doi:10.1002/ece3.5372)
Supplement: Supplementary file 4 [file ECE3-9-8541-s004.xlsx]

## Sheet: Algoritmus SIM9
Site/index	CHECKER				C-score				Detected association		Matrix	Zero	Plot	Matrix
	Observed	Simulated	P1	P2	Observed	Simulated	P1	P2	CHECKER	C-score	size	fill (%)	size	fill
Ammarnäs region, plot K1	39	39.59	0.4991	0.6505	2.4	2.48	0.1668	0.8501	random	random	440	47.2727	100	52.7273
Ammarnäs region, plot K2	26	26.14	0.5833	0.5855	4.1	4.1	0.5465	0.4735	random	random	340	52.9412	100	47.0588
Białowieża National Park, plot CM	115	100.15	0.9976	0.0059	11.79	11.69	0.8475	0.1535	segregation	random	2080	36.2019	24	63.7981
Białowieża National Park, plot K	285	256.73	0.9999	0.0012	14.32	13.89	1	0	segregation	segregation	3120	38.3013	33	61.6987
Białowieża National Park, plot L	185	178.03	0.8665	0.1642	7.39	7.38	0.5703	0.4321	random	random	2220	38.4234	25	61.5766
Białowieża National Park, plot MS	129	122.49	0.8678	0.1684	9.67	9.25	1	0	random	segregation	2120	39.5283	30	60.4717
Białowieża National Park, plot NE	109	101.66	0.819	0.214	17.13	16.93	0.9619	0.0385	random	random	2200	41.1364	25	58.8636
Białowieża National Park, plot NW	153	147.33	0.7887	0.2394	13.05	12.52	1	0	random	segregation	2240	42.0536	25	57.9464
Białowieża National Park, plot W	333	306.53	0.9997	0.0004	12.3	12.18	0.9557	0.0449	segregation	random	2760	42.5362	25.5	57.4638
Birdsong valley	131	107.44	1	0	31.58	29.7	1	0	segregation	segregation	2337	48.267	13	51.733
Bookham Common	0	0	1	1	3.84	3.72	0.992	0.0084	random	aggregation	1100	28.6364	16.19	71.3636
Dalby Söderskog National Park	59	59.72	0.5068	0.584	1.32	1.23	0.9978	0.0024	random	aggregation	559	32.0215	37	67.9785
Estenstad forest	2	1.57	0.8008	0.4809	0.34	0.33	0.7613	0.271	random	random	408	19.8529	100	80.1471
Finsefetene sedimentation flat	11	8.52	0.9612	0.1137	4.43	4.52	0.2935	0.7351	random	random	238	40.7563	100	59.2437
Gaisatjakke and Valle Mts.	112	114.6	0.3224	0.7579	8.45	8.23	0.9031	0.099	random	random	1295	50.9653	44.2	49.0347
Hubbard Brook	19	7.7	1	0	23.88	22.81	1	0	segregation	segregation	1485	32.5926	10	67.4074
Słowacki park, City of Wrocław	24	28.03	0.1195	0.9319	5.61	5.28	0.9966	0.0034	random	segregation	1015	31.2315	7	68.7685
Šrámková National Nature Reserve	62	66.7	0.1654	0.8845	0.83	0.79	0.9962	0.0042	random	segregation	530	26.2264	27.5	73.7736
William Trelease Woods	277	234.11	1	0	23.19	21.27	1	0	segregation	segregation	2684	55.3651	24	44.6349
														60.8258
Supplement 4. Results of the binary null model analyses by the SIM9 algorithm (sums of rows and columns fixed constrain) with two indices (CHECKER – number of binary checkerboards, C-score) of 19 breeding bird assemblages from Europe and North America (see Table 1 for details). Observed values of individual indices, their simulated values (10 000 iterations), statistical probabilities P1 and P2 (…
