# Supplementary material for: Null model analyses of temporal patterns of bird assemblages and their foraging guilds revealed the predominance of positive and random associations
Source: Ecol Evol. 2019 Jun 20;9(15):8541–54. doi: 10.1002/ece3.5372 (PMC6686305; doi:10.1002/ece3.5372)
Supplement: Supplementary file 7 [file ECE3-9-8541-s007.xlsx]

## Sheet: Algoritmus IT (rc)
Site	Guild type	Species number	CAST (WCS)			AAST (Wtog)			MA (Chao)			Detected association			Matrix	Proportion	Mean	SD	CV	Plot
			Observed	Simulated	P	Observed	Simulated	P	Observed	Simulated	P	CAST (WCS)	AAST (Wtog)	MA (Chao)	size	of zeros	density			size
Ammarnäs region, plot K1	ground foragers	16	0.04	0.02	0.0114	0.19	0.05	0.0002	0.92	0.64	0.0002	segregation	aggregation	aggregation	320	37.8125	0.535625	1.04175	194.493	100
Ammarnäs region, plot K1	plant eaters	3	0.01	0	0.0002	0.05	0	0.0002	0.16	0.03	0.0002	segregation	aggregation	aggregation	60	86.6667	0.02	0.0546173	273.087	100
Ammarnäs region, plot K2	ground foragers	15	0.03	0.02	0.0062	0.17	0.03	0.0002	0.78	0.4	0.0002	segregation	aggregation	aggregation	300	49	0.264333	0.469855	177.751	100
Białowieża National Park, plot CM	aerial foragers	6	0.11	0.05	0.0002	0.26	0.15	0.0002	0.79	0.7	0.0994	segregation	aggregation	random	240	32.9167	1.62135	2.90705	179.298	24
Białowieża National Park, plot CM	foliage foragers	16	0.08	0.06	0.0008	0.35	0.18	0.0002	0.93	0.88	0.0004	segregation	aggregation	aggregation	640	22.0312	2.5773	4.45456	172.838	24
Białowieża National Park, plot CM	ground foragers	11	0.01	0.02	0.003	0.16	0.08	0.0002	0.94	0.79	0.0002	aggregation	aggregation	aggregation	440	48.6364	1.64024	2.34757	143.124	24
Białowieża National Park, plot CM	plant eaters	6	0.03	0.01	0.02	0.09	0.02	0.0002	0.59	0.43	0.0056	segregation	aggregation	aggregation	240	65.4167	0.255875	0.504979	197.354	24
Białowieża National Park, plot CM	trunk foragers	8	0.05	0.07	0.0558	0.38	0.13	0.0002	0.88	0.54	0.0002	random	aggregation	aggregation	320	10	0.829818	0.85322	102.82	24
Białowieża National Park, plot K	aerial foragers	5	0.05	0.05	0.8876	0.35	0.21	0.0002	0.82	0.73	0.0248	random	aggregation	aggregation	200	16	2.02409	2.61835	129.359	33
Białowieża National Park, plot K	foliage foragers	21	0.05	0.05	0.6534	0.3	0.17	0.0002	0.94	0.87	0.0002	random	aggregation	aggregation	840	24.881	2.53621	4.06823	160.406	33
Białowieża National Park, plot K	ground foragers	22	0.05	0.02	0.0002	0.18	0.07	0.0002	0.85	0.84	0.2722	segregation	aggregation	random	880	46.9318	1.66206	3.12503	188.022	33
Białowieża National Park, plot K	plant eaters	12	0.08	0.03	0.0002	0.16	0.05	0.0002	0.69	0.36	0.0002	segregation	aggregation	aggregation	480	51.4583	0.308703	0.468387	151.727	33
Białowieża National Park, plot K	trunk foragers	8	0.05	0.07	0.0068	0.34	0.15	0.0002	0.91	0.61	0.0002	aggregation	aggregation	aggregation	320	8.75	1.05858	1.08333	102.338	33
Białowieża National Park, plot L	aerial foragers	6	0.06	0.04	0.042	0.23	0.13	0.0002	0.83	0.72	0.0018	segregation	aggregation	aggregation	222	31.5315	1.57162	2.17721	138.533	25
Białowieża National Park, plot L	foliage foragers	20	0.05	0.05	0.557	0.27	0.15	0.0002	0.93	0.86	0.0002	random	aggregation	aggregation	740	32.8378	2.12905	3.61973	170.016	25
Białowieża National Park, plot L	ground foragers	13	0.02	0.03	0.014	0.15	0.09	0.0002	0.93	0.79	0.0002	aggregation	aggregation	aggregation	481	45.9459	1.72204	2.36564	137.375	25
Białowieża National Park, plot L	plant eaters	8	0.05	0.01	0.0002	0.11	0.03	0.0002	0.53	0.36	0.0018	segregation	aggregation	aggregation	296	59.7973	0.268074	0.543874	202.882	25
Białowieża National Park, plot L	trunk foragers	8	0.06	0.08	0.1176	0.35	0.15	0.0002	0.91	0.6	0.0002	random	aggregation	aggregation	296	6.08108	1.02473	1.00538	98.1115	25
Białowieża National Park, plot MS	aerial foragers	6	0.08	0.04	0.0002	0.21	0.13	0.0002	0.85	0.73	0.0102	segregation	aggregation	aggregation	240	33.75	1.82924	3.26399	178.434	30
Białowieża National Park, plot MS	foliage foragers	16	0.05	0.04	0.0228	0.31	0.16	0.0002	0.91	0.87	0.0004	segregation	aggregation	aggregation	640	28.125	2.58247	4.38615	169.843	30
Białowieża National Park, plot MS	ground foragers	11	0.03	0.03	0.353	0.22	0.09	0.0002	0.93	0.77	0.0002	random	aggregation	aggregation	440	44.0909	1.45057	2.17695	150.076	30
Białowieża National Park, plot MS	plant eaters	6	0.01	0	0.007	0.04	0.01	0.0002	0.65	0.42	0.0006	segregation	aggregation	aggregation	240	75.4167	0.185833	0.439949	236.744	30
Białowieża National Park, plot MS	trunk foragers	8	0.04	0.06	0.006	0.31	0.12	0.0002	0.9	0.59	0.0002	aggregation	aggregation	aggregation	320	15.9375	0.927552	1.02213	110.197	30
Białowieża National Park, plot NE	aerial foragers	6	0.12	0.04	0.0002	0.14	0.07	0.0002	0.28	0.21	0.022	segregation	aggregation	aggregation	240	59.1667	0.265417	0.41822	157.571	25
Białowieża National Park, plot NE	foliage foragers	18	0.06	0.05	0.052	0.3	0.14	0.0002	0.89	0.82	0.0004	random	aggregation	aggregation	720	31.8056	1.63903	2.92253	178.309	25
Białowieża National Park, plot NE	ground foragers	9	0.03	0.05	0.013	0.32	0.14	0.0002	0.91	0.7	0.0002	aggregation	aggregation	aggregation	360	26.9444	1.26667	1.72756	136.386	25
Białowieża National Park, plot NE	plant eaters	6	0.13	0.05	0.0002	0.22	0.07	0.0002	0.61	0.25	0.0002	segregation	aggregation	aggregation	240	35	0.293333	0.334672	114.093	25
Białowieża National Park, plot NE	trunk foragers	7	0.05	0.03	0.0472	0.22	0.06	0.0002	0.7	0.46	0.0002	segregation	aggregation	aggregation	280	37.5	0.450714	0.644302	142.951	25
Białowieża National Park, plot NW	aerial foragers	5	0.08	0.02	0.0002	0.09	0.04	0.0002	0.43	0.25	0.0002	segregation	aggregation	aggregation	200	61.5	0.248	0.420332	169.489	25
Białowieża National Park, plot NW	foliage foragers	18	0.08	0.06	0.0014	0.35	0.16	0.0002	0.87	0.81	0.001	segregation	aggregation	aggregation	720	26.6667	1.61681	2.7637	170.936	25
Białowieża National Park, plot NW	ground foragers	10	0.04	0.04	0.4144	0.24	0.11	0.0002	0.91	0.7	0.0002	random	aggregation	aggregation	400	35.25	1.14175	1.58414	138.747	25
Białowieża National Park, plot NW	plant eaters	7	0.14	0.06	0.0002	0.28	0.09	0.0002	0.55	0.25	0.0002	segregation	aggregation	aggregation	280	36.0714	0.346071	0.373378	107.89	25
Białowieża National Park, plot NW	trunk foragers	7	0.03	0.04	0.052	0.29	0.07	0.0002	0.83	0.44	0.0002	random	aggregation	aggregation	280	31.7857	0.481786	0.603624	125.289	25
Białowieża National Park, plot W	aerial foragers	5	0.03	0.03	0.8358	0.27	0.17	0.0002	0.85	0.76	0.0184	random	aggregation	aggregation	200	28.5	2.50884	4.05207	161.512	25.5
Białowieża National Park, plot W	foliage foragers	20	0.05	0.04	0.04	0.28	0.14	0.0002	0.93	0.88	0.0002	segregation	aggregation	aggregation	800	29.375	2.37309	4.27677	180.219	25.5
Białowieża National Park, plot W	ground foragers	18	0.03	0.02	0.004	0.15	0.07	0.0002	0.89	0.79	0.0002	segregation	aggregation	aggregation	720	49.1667	1.32757	2.31704	174.533	25.5
Białowieża National Park, plot W	plant eaters	10	0.05	0.01	0.0002	0.08	0.02	0.0002	0.46	0.43	0.5858	segregation	aggregation	random	400	66.25	0.224623	0.477303	212.491	25.5
Białowieża National Park, plot W	trunk foragers	8	0.04	0.07	0.0038	0.38	0.14	0.0002	0.88	0.56	0.0002	aggregation	aggregation	aggregation	320	12.8125	0.894835	0.899413	100.512	25.5
Birdsong valley	foliage foragers	15	0.05	0.04	0.0012	0.18	0.19	0.2402	0.89	0.88	0.3158	segregation	random	random	855	37.4269	4.04049	4.94678	122.43	13
Birdsong valley	ground foragers	19	0.07	0.05	0.0002	0.14	0.15	0.0794	0.74	0.8	0.0002	segregation	random	segregation	1083	53.5549	1.85951	2.80208	150.689	13
Birdsong valley	plant eaters	3	0.13	0.05	0.0002	0.14	0.25	0.0002	0.27	0.31	0.3432	segregation	segregation	random	171	64.3275	0.638776	1.06862	167.292	13
Bookham Common	foliage foragers	16	0.08	0.07	0.3628	0.25	0.23	0.0618	0.82	0.82	0.993	random	random	random	400	22.75	2.38342	3.0862	129.486	16.19
Bookham Common	ground foragers	11	0.06	0.05	0.6196	0.36	0.29	0.0002	0.94	0.87	0.0002	random	aggregation	aggregation	275	25.4545	4.23606	6.18363	145.976	16.19
Bookham Common	plant eaters	6	0.02	0.02	0.663	0.12	0.1	0.1842	0.72	0.61	0.0562	random	random	random	150	53.3333	1.00474	1.7138	170.572	16.19
Bookham Common	trunk foragers	4	0.05	0.11	0.0068	0.33	0.27	0.1192	0.83	0.54	0.0002	aggregation	random	aggregation	100	15	1.28474	0.956399	74.4428	16.19
Dalby Söderskog National Park	foliage foragers	13	0.05	0.04	0.5324	0.3	0.21	0.0004	0.92	0.89	0.1324	random	aggregation	random	169	26.0355	4.11642	6.45086	156.71	37
Dalby Söderskog National Park	ground foragers	13	0.06	0.05	0.2584	0.25	0.17	0.0006	0.86	0.75	0.0024	random	aggregation	aggregation	169	33.7278	1.54966	2.26844	146.384	37
Dalby Söderskog National Park	plant eaters	5	0.03	0.03	0.9452	0.17	0.1	0.0142	0.88	0.66	0.0004	random	aggregation	aggregation	65	43.0769	1.20582	1.4238	118.077	37
Dalby Söderskog National Park	trunk foragers	5	0.06	0.05	0.6714	0.21	0.17	0.2976	0.82	0.67	0.012	random	random	aggregation	65	20	1.49272	1.7054	114.248	37
Estenstad forest	foliage foragers	14	0.03	0.05	0.0466	0.21	0.08	0.0002	0.94	0.48	0.0002	aggregation	aggregation	aggregation	168	19.6429	0.494048	0.568926	115.156	100
Estenstad forest	ground foragers	11	0.04	0.08	0.008	0.34	0.12	0.0002	0.94	0.54	0.0002	aggregation	aggregation	aggregation	132	13.6364	0.759848	0.700257	92.1575	100
Estenstad forest	plant eaters	3	0.06	0.05	0.8298	0.21	0.06	0.005	0.9	0.3	0.0002	random	aggregation	aggregation	36	19.4444	0.330556	0.249364	75.4379	100
Finsefetene sedimentation flat	ground foragers	14	0.05	0.02	0.0002	0.17	0.02	0.0002	0.74	0.21	0.0002	segregation	aggregation	aggregation	238	40.7563	0.15	0.215976	143.984	100
Gaisatjakke and Valle Mts.	foliage foragers	11	0.03	0.01	0.0002	0.14	0.05	0.0002	0.87	0.83	0.1522	segregation	aggregation	random	407	55.0369	2.03462	4.65484	228.782	44.2
Gaisatjakke and Valle Mts.	ground foragers	17	0.05	0.03	0.0006	0.17	0.08	0.0002	0.73	0.64	0.0004	segregation	aggregation	aggregation	629	46.8998	0.892194	1.33402	149.522	44.2
Gaisatjakke and Valle Mts.	plant eaters	3	0.01	0.01	0.6492	0.21	0.05	0.0002	0.52	0.45	0.2776	random	aggregation	random	111	54.0541	0.811171	1.61858	199.536	44.2
Hubbard Brook	foliage foragers	12	0.09	0.06	0.0002	0.33	0.26	0.0002	0.82	0.84	0.4502	segregation	aggregation	random	540	22.2222	3.11454	4.06979	130.671	10
Hubbard Brook	ground foragers	8	0.09	0.08	0.1772	0.32	0.24	0.0002	0.75	0.71	0.1786	random	aggregation	random	360	34.7222	1.62306	2.25392	138.869	10
Hubbard Brook	trunk foragers	6	0.08	0.05	0.0008	0.2	0.09	0.0002	0.65	0.37	0.0002	segregation	aggregation	aggregation	270	31.8519	0.501481	0.603242	120.292	10
Słowacki park, City of Wrocław	aerial foragers	3	0	0.02	0.3524	0.07	0.09	0.5268	0.85	0.69	0.002	random	random	aggregation	87	58.6207	1.33607	1.82796	136.816	7
Słowacki park, City of Wrocław	foliage foragers	9	0.05	0.06	0.0784	0.34	0.32	0.3626	0.91	0.84	0.0002	random	random	aggregation	261	24.1379	4.4067	4.12406	93.5863	7
Słowacki park, City of Wrocław	ground foragers	10	0.01	0.02	0.5928	0.19	0.22	0.0466	0.94	0.94	0.3604	random	segregation	random	290	36.2069	13.7714	21.6571	157.261	7
Słowacki park, City of Wrocław	plant eaters	4	0.18	0.05	0.0002	0.44	0.57	0.0002	0.64	0.86	0.0002	segregation	segregation	segregation	116	2.58621	11.2574	12.3752	109.929	7
Słowacki park, City of Wrocław	omnivores	5	0.1	0.04	0.0002	0.22	0.33	0.0002	0.79	0.84	0.1442	segregation	segregation	random	145	35.1724	5.64502	8.55893	151.619	7
Šrámková National Nature Reserve	aerial foragers	3	0.1	0.1	1	0.39	0.25	0.0854	0.82	0.6	0.0218	random	random	aggregation	30	6.66667	1.30394	1.08932	83.5406	27.5
Šrámková National Nature Reserve	foliage foragers	14	0.08	0.05	0.054	0.41	0.18	0.0002	0.96	0.85	0.0002	random	aggregation	aggregation	140	13.5714	2.33286	3.45626	148.156	27.5
Šrámková National Nature Reserve	ground foragers	12	0.04	0.04	0.6614	0.29	0.1	0.0002	0.96	0.73	0.0002	random	aggregation	aggregation	120	28.3333	1.18359	1.56504	132.228	27.5
Šrámková National Nature Reserve	plant eaters	7	0.08	0.04	0.0656	0.25	0.08	0.0002	0.73	0.52	0.0214	random	aggregation	aggregation	70	35.7143	0.634026	0.874187	137.879	27.5
Šrámková National Nature Reserve	trunk foragers	6	0.02	0.05	0.294	0.26	0.1	0.0006	0.9	0.56	0.0002	random	aggregation	aggregation	60	15	0.723788	0.874916	120.88	27.5
William Trelease Woods	aerial foragers	4	0.03	0.03	0.56	0.16	0.1	0.0012	0.83	0.69	0.0004	random	aggregation	aggregation	176	44.3182	1.57367	782.831	49745.4	24
William Trelease Woods	foliage foragers	18	0.05	0.02	0.0002	0.09	0.05	0.0002	0.58	0.7	0.0042	segregation	aggregation	segregation	792	61.1111	0.814794	1.83055	224.664	24
William Trelease Woods	ground foragers	18	0.05	0.02	0.0002	0.14	0.06	0.0002	0.2	0.51	0.0002	segregation	aggregation	segregation	792	60.8586	0.479293	1.30103	271.448	24
William Trelease Woods	plant eaters	5	0.09	0.05	0.0008	0.27	0.25	0.1968	0.46	0.49	0.366	segregation	random	random	220	38.1818	1.17924	1.68522	142.907	24
William Trelease Woods	trunk foragers	5	0.06	0.07	0.3506	0.25	0.19	0.0076	0.64	0.52	0.0048	random	aggregation	aggregation	220	23.6364	0.982424	1.17282	119.38	24
William Trelease Woods	omnivores	3	0.19	0.05	0.0002	0.14	0.2	0.0452	0.38	0.53	0.0138	segregation	segregation	segregation	132	34.8485	1.15518	1.85772	160.817	24
Supplement 7a. Results of quantitative null model analyses by the IT (rc) algorithm with three indices (CA – number of quantitative checkerboards, AA – number of quantitative aggregations, MA - Chaoʼs index of similarity of n communities) of foraging guilds from 19 breeding bird assemblages from Europe and North America (see Table 1 for details). Guild types, number of species in the tested guild…

## Sheet: Algoritmus IA (aa)
Site	Guild type	Species number	CAST (WCS)			AAST (Wtog)			MA (Chao)			Detected association
			Observed	Simulated	P	Observed	Simulated	P	Observed	Simulated	P	CAST (WCS)	AAST (Wtog)	MA (Chao)
Ammarnäs region, plot K1	ground foragers	16	0.04	0.03	0.0016	0.19	0.04	0.0002	0.92	0.64	0.0002	segregation	aggregation	aggregation
Ammarnäs region, plot K1	plant eaters	3	0.01	0	0.0002	0.05	0	0.0002	0.16	0	0.0002	segregation	aggregation	aggregation
Ammarnäs region, plot K2	ground foragers	15	0.03	0.02	0.0084	0.17	0.03	0.0002	0.78	0.4	0.0002	segregation	aggregation	aggregation
Białowieża National Park, plot CM	aerial foragers	6	0.11	0.05	0.0002	0.26	0.14	0.0002	0.79	0.7	0.1096	segregation	aggregation	random
Białowieża National Park, plot CM	foliage foragers	16	0.08	0.06	0.0002	0.35	0.17	0.0002	0.93	0.88	0.0002	segregation	aggregation	aggregation
Białowieża National Park, plot CM	ground foragers	11	0.01	0.03	0.0002	0.16	0.07	0.0002	0.94	0.81	0.0002	aggregation	aggregation	aggregation
Białowieża National Park, plot CM	plant eaters	6	0.03	0.01	0.0004	0.09	0.01	0.0002	0.59	0.51	0.04	segregation	aggregation	aggregation
Białowieża National Park, plot CM	trunk foragers	8	0.05	0.08	0.0002	0.38	0.11	0.0002	0.88	0.55	0.0002	aggregation	aggregation	aggregation
Białowieża National Park, plot K	aerial foragers	5	0.05	0.05	0.8198	0.35	0.18	0.0002	0.82	0.74	0.0808	random	aggregation	random
Białowieża National Park, plot K	foliage foragers	21	0.05	0.05	0.246	0.3	0.17	0.0002	0.94	0.87	0.0002	random	aggregation	aggregation
Białowieża National Park, plot K	ground foragers	22	0.05	0.02	0.0002	0.18	0.07	0.0002	0.85	0.84	0.4214	segregation	aggregation	random
Białowieża National Park, plot K	plant eaters	12	0.08	0.04	0.0002	0.16	0.04	0.0002	0.69	0.36	0.0002	segregation	aggregation	aggregation
Białowieża National Park, plot K	trunk foragers	8	0.05	0.08	0.0002	0.34	0.13	0.0002	0.91	0.63	0.0002	aggregation	aggregation	aggregation
Białowieża National Park, plot L	aerial foragers	6	0.06	0.04	0.057	0.23	0.11	0.0002	0.83	0.73	0.0112	random	aggregation	aggregation
Białowieża National Park, plot L	foliage foragers	20	0.05	0.05	0.8202	0.27	0.14	0.0002	0.93	0.86	0.0002	random	aggregation	aggregation
Białowieża National Park, plot L	ground foragers	13	0.02	0.03	0.0002	0.15	0.08	0.0002	0.93	0.81	0.0002	aggregation	aggregation	aggregation
Białowieża National Park, plot L	plant eaters	8	0.05	0.02	0.0002	0.11	0.03	0.0002	0.53	0.38	0.0006	segregation	aggregation	aggregation
Białowieża National Park, plot L	trunk foragers	8	0.06	0.09	0.0006	0.35	0.12	0.0002	0.91	0.61	0.0002	aggregation	aggregation	aggregation
Białowieża National Park, plot MS	aerial foragers	6	0.08	0.04	0.0002	0.21	0.12	0.0002	0.85	0.73	0.014	segregation	aggregation	aggregation
Białowieża National Park, plot MS	foliage foragers	16	0.05	0.04	0.0168	0.31	0.15	0.0002	0.91	0.87	0.0018	segregation	aggregation	aggregation
Białowieża National Park, plot MS	ground foragers	11	0.03	0.03	0.4996	0.22	0.08	0.0002	0.93	0.78	0.0002	random	aggregation	aggregation
Białowieża National Park, plot MS	plant eaters	6	0.01	0	0.0052	0.04	0	0.0002	0.65	0.57	0.0288	segregation	aggregation	aggregation
Białowieża National Park, plot MS	trunk foragers	8	0.04	0.07	0.0002	0.31	0.1	0.0002	0.9	0.6	0.0002	aggregation	aggregation	aggregation
Białowieża National Park, plot NE	aerial foragers	6	0.12	0.05	0.0002	0.14	0.05	0.0002	0.28	0.21	0.0046	segregation	aggregation	aggregation
Białowieża National Park, plot NE	foliage foragers	18	0.06	0.05	0.0338	0.3	0.13	0.0002	0.89	0.83	0.0004	aggregation	aggregation	aggregation
Białowieża National Park, plot NE	ground foragers	9	0.03	0.05	0.0002	0.32	0.12	0.0002	0.91	0.71	0.0002	aggregation	aggregation	aggregation
Białowieża National Park, plot NE	plant eaters	6	0.13	0.06	0.0002	0.22	0.05	0.0002	0.61	0.25	0.0002	segregation	aggregation	aggregation
Białowieża National Park, plot NE	trunk foragers	7	0.05	0.04	0.17	0.22	0.05	0.0002	0.7	0.47	0.0002	random	aggregation	aggregation
Białowieża National Park, plot NW	aerial foragers	5	0.08	0.04	0.0002	0.09	0.03	0.0002	0.43	0.27	0.0002	segregation	aggregation	aggregation
Białowieża National Park, plot NW	foliage foragers	18	0.08	0.06	0.0002	0.35	0.15	0.0002	0.87	0.82	0.0004	segregation	aggregation	aggregation
Białowieża National Park, plot NW	ground foragers	10	0.04	0.04	0.078	0.24	0.09	0.0002	0.91	0.71	0.0002	random	aggregation	aggregation
Białowieża National Park, plot NW	plant eaters	7	0.14	0.07	0.0002	0.28	0.07	0.0002	0.55	0.25	0.0002	segregation	aggregation	aggregation
Białowieża National Park, plot NW	trunk foragers	7	0.03	0.05	0.0002	0.29	0.06	0.0002	0.83	0.45	0.0002	aggregation	aggregation	aggregation
Białowieża National Park, plot W	aerial foragers	5	0.03	0.04	0.5974	0.27	0.16	0.0002	0.85	0.76	0.0424	random	aggregation	aggregation
Białowieża National Park, plot W	foliage foragers	20	0.05	0.04	0.026	0.28	0.13	0.0002	0.93	0.88	0.0002	segregation	aggregation	aggregation
Białowieża National Park, plot W	ground foragers	18	0.03	0.02	0.0024	0.15	0.06	0.0002	0.89	0.8	0.0002	segregation	aggregation	aggregation
Białowieża National Park, plot W	plant eaters	10	0.05	0.02	0.0002	0.08	0.01	0.0002	0.46	0.47	0.7872	segregation	aggregation	random
Białowieża National Park, plot W	trunk foragers	8	0.04	0.08	0.0002	0.38	0.12	0.0002	0.88	0.57	0.0002	aggregation	aggregation	aggregation
Birdsong valley	foliage foragers	15	0.05	0.04	0.0054	0.18	0.17	0.3008	0.89	0.89	0.841	segregation	random	random
Birdsong valley	ground foragers	19	0.07	0.05	0.0002	0.14	0.14	0.366	0.74	0.8	0.0002	segregation	random	segregation
Birdsong valley	plant eaters	3	0.13	0.07	0.0002	0.14	0.23	0.0002	0.27	0.32	0.1584	segregation	segregation	random
Bookham Common	foliage foragers	16	0.08	0.08	0.6268	0.25	0.22	0.0002	0.82	0.82	0.8578	random	aggregation	random
Bookham Common	ground foragers	11	0.06	0.05	0.823	0.36	0.28	0.0002	0.94	0.87	0.0002	random	aggregation	aggregation
Bookham Common	plant eaters	6	0.02	0.03	0.341	0.12	0.09	0.01	0.72	0.62	0.1052	random	aggregation	random
Bookham Common	trunk foragers	4	0.05	0.13	0.0002	0.33	0.22	0.0002	0.83	0.55	0.0002	aggregation	aggregation	aggregation
Dalby Söderskog National Park	foliage foragers	13	0.05	0.04	0.7054	0.3	0.2	0.0002	0.92	0.89	0.1332	random	aggregation	random
Dalby Söderskog National Park	ground foragers	13	0.06	0.05	0.3352	0.25	0.16	0.0002	0.86	0.75	0.0018	random	aggregation	aggregation
Dalby Söderskog National Park	plant eaters	5	0.03	0.04	0.5858	0.17	0.07	0.0002	0.88	0.69	0.0006	random	aggregation	aggregation
Dalby Söderskog National Park	trunk foragers	5	0.06	0.06	0.9204	0.21	0.14	0.0086	0.82	0.68	0.0212	random	aggregation	aggregation
Estenstad forest	foliage foragers	14	0.03	0.06	0.0002	0.21	0.07	0.0002	0.94	0.48	0.0002	aggregation	aggregation	aggregation
Estenstad forest	ground foragers	11	0.04	0.09	0.0002	0.34	0.11	0.0002	0.94	0.54	0.0002	aggregation	aggregation	aggregation
Estenstad forest	plant eaters	3	0.06	0.1	0.1268	0.21	0.02	0.0002	0.9	0.34	0.0002	random	aggregation	aggregation
Finsefetene sedimentation flat	ground foragers	14	0.05	0.02	0.0002	0.17	0.02	0.0002	0.74	0.21	0.0002	segregation	aggregation	aggregation
Gaisatjakke and Valle Mts.	foliage foragers	11	0.03	0.01	0.0002	0.14	0.05	0.0002	0.87	0.83	0.2126	segregation	aggregation	random
Gaisatjakke and Valle Mts.	ground foragers	17	0.05	0.04	0.0006	0.17	0.08	0.0002	0.73	0.65	0.0002	segregation	aggregation	aggregation
Gaisatjakke and Valle Mts.	plant eaters	3	0.01	0.01	0.879	0.21	0.05	0.0002	0.52	0.51	0.7228	random	aggregation	random
Hubbard Brook	foliage foragers	12	0.09	0.07	0.0002	0.33	0.25	0.0002	0.82	0.84	0.2944	segregation	aggregation	random
Hubbard Brook	ground foragers	8	0.09	0.09	0.4628	0.32	0.23	0.0002	0.75	0.71	0.2686	random	aggregation	random
Hubbard Brook	trunk foragers	6	0.08	0.07	0.01	0.2	0.07	0.0002	0.65	0.37	0.0002	segregation	aggregation	aggregation
Słowacki park, City of Wrocław	aerial foragers	3	0	0.02	0.0604	0.07	0.07	0.9584	0.85	0.77	0.0118	random	random	aggregation
Słowacki park, City of Wrocław	foliage foragers	9	0.05	0.07	0.0098	0.34	0.3	0.0028	0.91	0.85	0.0002	aggregation	aggregation	aggregation
Słowacki park, City of Wrocław	ground foragers	10	0.01	0.02	0.4776	0.19	0.21	0.0302	0.94	0.95	0.1708	random	segregation	random
Słowacki park, City of Wrocław	plant eaters	4	0.18	0.06	0.0002	0.44	0.54	0.0002	0.64	0.87	0.0002	segregation	segregation	segregation
Słowacki park, City of Wrocław	omnivores	5	0.1	0.04	0.0002	0.22	0.3	0.0002	0.79	0.85	0.0572	segregation	segregation	random
Šrámková National Nature Reserve	aerial foragers	3	0.1	0.12	0.7284	0.39	0.17	0.0002	0.82	0.61	0.0172	random	aggregation	aggregation
Šrámková National Nature Reserve	foliage foragers	14	0.08	0.06	0.043	0.41	0.17	0.0002	0.96	0.85	0.0002	segregation	aggregation	aggregation
Šrámková National Nature Reserve	ground foragers	12	0.04	0.04	0.9832	0.29	0.09	0.0002	0.96	0.73	0.0002	random	aggregation	aggregation
Šrámková National Nature Reserve	plant eaters	7	0.08	0.05	0.0794	0.25	0.07	0.0002	0.73	0.53	0.0226	random	aggregation	aggregation
Šrámková National Nature Reserve	trunk foragers	6	0.02	0.06	0.049	0.26	0.08	0.0002	0.9	0.56	0.0002	aggregation	aggregation	aggregation
William Trelease Woods	aerial foragers	4	0.03	0.03	0.98	0.16	0.08	0.0002	0.83	0.72	0.0066	random	aggregation	aggregation
William Trelease Woods	foliage foragers	18	0.05	0.02	0.0002	0.09	0.05	0.0002	0.58	0.71	0.0016	segregation	aggregation	segregation
William Trelease Woods	ground foragers	18	0.05	0.03	0.0002	0.14	0.06	0.0002	0.2	0.52	0.0002	segregation	aggregation	segregation
William Trelease Woods	plant eaters	5	0.09	0.06	0.001	0.27	0.23	0.0094	0.46	0.51	0.1672	segregation	aggregation	random
William Trelease Woods	trunk foragers	5	0.06	0.08	0.0496	0.25	0.16	0.0002	0.64	0.53	0.0128	aggregation	aggregation	aggregation
William Trelease Woods	omnivores	3	0.19	0.06	0.0002	0.14	0.18	0.0382	0.38	0.55	0.0002	segregation	segregation	segregation
Supplement 7b. Results of quantitative null model analyses by the IA (aa) algorithm with three indices (CA – number of quantitative checkerboards, AA – number of quantitative aggregations, MA - Chaoʼs index of similarity of n communities) of foraging guilds from 19 breeding bird assemblages from Europe and North America (see Table 1 for details). Guild types, number of species in the tested guild…
